# Supplementary material for: Not Just Another Crystal Field Software
Source: J Comput Chem. 2025 Mar 3;46(6):e70063. doi: 10.1002/jcc.70063 (PMC11875226; doi:10.1002/jcc.70063)
Supplement: Supplementary file 2 — Data S1. Supplementary Code Data. [file JCC-46-0-s002.zip]

Archive with 1 entries (1 files):
- jcc700633-sup-0002-Supinfo.xyz
