# Supplementary material for: Not Just Another Crystal Field Software
Source: J Comput Chem. 2025 Mar 3;46(6):e70063. doi: 10.1002/jcc.70063 (PMC11875226; doi:10.1002/jcc.70063)
Supplement: Supplementary file 2 — Data S1. Supplementary Code Data. [file JCC-46-0-s002.zip › jcc700633-sup-0002-Supinfo.xyz]

1080

Cs       2.7286830      2.7286830      2.7286830
Cs       8.1860490      8.1860490      8.1860490
Cs       8.1860490      2.7286830      2.7286830
Cs       2.7286830      8.1860490      8.1860490
Cs       8.1860490      8.1860490      2.7286830
Cs       2.7286830      2.7286830      8.1860490
Cs       2.7286830      8.1860490      2.7286830
Cs       8.1860490      2.7286830      8.1860490
Na       0.0000000      0.0000000      5.4573660
Na       5.4573660      0.0000000      0.0000000
Na       0.0000000      5.4573660      0.0000000
Na       5.4573660      5.4573660      5.4573660
Dy       0.0000000      0.0000000      0.0000000
Dy       5.4573660      5.4573660      0.0000000
Dy       5.4573660      0.0000000      5.4573660
Dy       0.0000000      5.4573660      5.4573660
Cl       0.0000000      0.0000000      2.6436027
Cl       0.0000000      0.0000000      8.2711293
Cl       2.6436027      0.0000000      0.0000000
Cl       8.2711293      0.0000000      0.0000000
Cl       0.0000000      2.6436027      0.0000000
Cl       0.0000000      8.2711293      0.0000000
Cl       5.4573660      5.4573660      2.6436027
Cl       5.4573660      5.4573660      8.2711293
Cl       8.1009687      5.4573660      0.0000000
Cl       2.8137633      5.4573660      0.0000000
Cl       5.4573660      8.1009687      0.0000000
Cl       5.4573660      2.8137633      0.0000000
Cl       5.4573660      0.0000000      8.1009687
Cl       5.4573660      0.0000000      2.8137633
Cl       8.1009687      0.0000000      5.4573660
Cl       2.8137633      0.0000000      5.4573660
Cl       5.4573660      2.6436027      5.4573660
Cl       5.4573660      8.2711293      5.4573660
Cl       0.0000000      5.4573660      8.1009687
Cl       0.0000000      5.4573660      2.8137633
Cl       2.6436027      5.4573660      5.4573660
Cl       8.2711293      5.4573660      5.4573660
Cl       0.0000000      8.1009687      5.4573660
Cl       0.0000000      2.8137633      5.4573660
Cs       2.7286830      2.7286830     13.6434150
Cs       8.1860490      8.1860490     19.1007810
Cs       8.1860490      2.7286830     13.6434150
Cs       2.7286830      8.1860490     19.1007810
Cs       8.1860490      8.1860490     13.6434150
Cs       2.7286830      2.7286830     19.1007810
Cs       2.7286830      8.1860490     13.6434150
Cs       8.1860490      2.7286830     19.1007810
Na       0.0000000      0.0000000     16.3720980
Na       5.4573660      0.0000000     10.9147320
Na       0.0000000      5.4573660     10.9147320
Na       5.4573660      5.4573660     16.3720980
Dy       0.0000000      0.0000000     10.9147320
Dy       5.4573660      5.4573660     10.9147320
Dy       5.4573660      0.0000000     16.3720980
Dy       0.0000000      5.4573660     16.3720980
Cl       0.0000000      0.0000000     13.5583347
Cl       0.0000000      0.0000000     19.1858613
Cl       2.6436027      0.0000000     10.9147320
Cl       8.2711293      0.0000000     10.9147320
Cl       0.0000000      2.6436027     10.9147320
Cl       0.0000000      8.2711293     10.9147320
Cl       5.4573660      5.4573660     13.5583347
Cl       5.4573660      5.4573660     19.1858613
Cl       8.1009687      5.4573660     10.9147320
Cl       2.8137633      5.4573660     10.9147320
Cl       5.4573660      8.1009687     10.9147320
Cl       5.4573660      2.8137633     10.9147320
Cl       5.4573660      0.0000000     19.0157007
Cl       5.4573660      0.0000000     13.7284953
Cl       8.1009687      0.0000000     16.3720980
Cl       2.8137633      0.0000000     16.3720980
Cl       5.4573660      2.6436027     16.3720980
Cl       5.4573660      8.2711293     16.3720980
Cl       0.0000000      5.4573660     19.0157007
Cl       0.0000000      5.4573660     13.7284953
Cl       2.6436027      5.4573660     16.3720980
Cl       8.2711293      5.4573660     16.3720980
Cl       0.0000000      8.1009687     16.3720980
Cl       0.0000000      2.8137633     16.3720980
Cs       2.7286830      2.7286830     24.5581470
Cs       8.1860490      8.1860490     30.0155130
Cs       8.1860490      2.7286830     24.5581470
Cs       2.7286830      8.1860490     30.0155130
Cs       8.1860490      8.1860490     24.5581470
Cs       2.7286830      2.7286830     30.0155130
Cs       2.7286830      8.1860490     24.5581470
Cs       8.1860490      2.7286830     30.0155130
Na       0.0000000      0.0000000     27.2868300
Na       5.4573660      0.0000000     21.8294640
Na       0.0000000      5.4573660     21.8294640
Na       5.4573660      5.4573660     27.2868300
Dy       0.0000000      0.0000000     21.8294640
Dy       5.4573660      5.4573660     21.8294640
Dy       5.4573660      0.0000000     27.2868300
Dy       0.0000000      5.4573660     27.2868300
Cl       0.0000000      0.0000000     24.4730667
Cl       0.0000000      0.0000000     30.1005933
Cl       2.6436027      0.0000000     21.8294640
Cl       8.2711293      0.0000000     21.8294640
Cl       0.0000000      2.6436027     21.8294640
Cl       0.0000000      8.2711293     21.8294640
Cl       5.4573660      5.4573660     24.4730667
Cl       5.4573660      5.4573660     30.1005933
Cl       8.1009687      5.4573660     21.8294640
Cl       2.8137633      5.4573660     21.8294640
Cl       5.4573660      8.1009687     21.8294640
Cl       5.4573660      2.8137633     21.8294640
Cl       5.4573660      0.0000000     29.9304327
Cl       5.4573660      0.0000000     24.6432273
Cl       8.1009687      0.0000000     27.2868300
Cl       2.8137633      0.0000000     27.2868300
Cl       5.4573660      2.6436027     27.2868300
Cl       5.4573660      8.2711293     27.2868300
Cl       0.0000000      5.4573660     29.9304327
Cl       0.0000000      5.4573660     24.6432273
Cl       2.6436027      5.4573660     27.2868300
Cl       8.2711293      5.4573660     27.2868300
Cl       0.0000000      8.1009687     27.2868300
Cl       0.0000000      2.8137633     27.2868300
Cs       2.7286830     13.6434150      2.7286830
Cs       8.1860490     19.1007810      8.1860490
Cs       8.1860490     13.6434150      2.7286830
Cs       2.7286830     19.1007810      8.1860490
Cs       8.1860490     19.1007810      2.7286830
Cs       2.7286830     13.6434150      8.1860490
Cs       2.7286830     19.1007810      2.7286830
Cs       8.1860490     13.6434150      8.1860490
Na       0.0000000     10.9147320      5.4573660
Na       5.4573660     10.9147320      0.0000000
Na       0.0000000     16.3720980      0.0000000
Na       5.4573660     16.3720980      5.4573660
Dy       0.0000000     10.9147320      0.0000000
Dy       5.4573660     16.3720980      0.0000000
Dy       5.4573660     10.9147320      5.4573660
Dy       0.0000000     16.3720980      5.4573660
Cl       0.0000000     10.9147320      2.6436027
Cl       0.0000000     10.9147320      8.2711293
Cl       2.6436027     10.9147320      0.0000000
Cl       8.2711293     10.9147320      0.0000000
Cl       0.0000000     13.5583347      0.0000000
Cl       0.0000000     19.1858613      0.0000000
Cl       5.4573660     16.3720980      2.6436027
Cl       5.4573660     16.3720980      8.2711293
Cl       8.1009687     16.3720980      0.0000000
Cl       2.8137633     16.3720980      0.0000000
Cl       5.4573660     19.0157007      0.0000000
Cl       5.4573660     13.7284953      0.0000000
Cl       5.4573660     10.9147320      8.1009687
Cl       5.4573660     10.9147320      2.8137633
Cl       8.1009687     10.9147320      5.4573660
Cl       2.8137633     10.9147320      5.4573660
Cl       5.4573660     13.5583347      5.4573660
Cl       5.4573660     19.1858613      5.4573660
Cl       0.0000000     16.3720980      8.1009687
Cl       0.0000000     16.3720980      2.8137633
Cl       2.6436027     16.3720980      5.4573660
Cl       8.2711293     16.3720980      5.4573660
Cl       0.0000000     19.0157007      5.4573660
Cl       0.0000000     13.7284953      5.4573660
Cs       2.7286830     13.6434150     13.6434150
Cs       8.1860490     19.1007810     19.1007810
Cs       8.1860490     13.6434150     13.6434150
Cs       2.7286830     19.1007810     19.1007810
Cs       8.1860490     19.1007810     13.6434150
Cs       2.7286830     13.6434150     19.1007810
Cs       2.7286830     19.1007810     13.6434150
Cs       8.1860490     13.6434150     19.1007810
Na       0.0000000     10.9147320     16.3720980
Na       5.4573660     10.9147320     10.9147320
Na       0.0000000     16.3720980     10.9147320
Na       5.4573660     16.3720980     16.3720980
Dy       0.0000000     10.9147320     10.9147320
Dy       5.4573660     16.3720980     10.9147320
Dy       5.4573660     10.9147320     16.3720980
Dy       0.0000000     16.3720980     16.3720980
Cl       0.0000000     10.9147320     13.5583347
Cl       0.0000000     10.9147320     19.1858613
Cl       2.6436027     10.9147320     10.9147320
Cl       8.2711293     10.9147320     10.9147320
Cl       0.0000000     13.5583347     10.9147320
Cl       0.0000000     19.1858613     10.9147320
Cl       5.4573660     16.3720980     13.5583347
Cl       5.4573660     16.3720980     19.1858613
Cl       8.1009687     16.3720980     10.9147320
Cl       2.8137633     16.3720980     10.9147320
Cl       5.4573660     19.0157007     10.9147320
Cl       5.4573660     13.7284953     10.9147320
Cl       5.4573660     10.9147320     19.0157007
Cl       5.4573660     10.9147320     13.7284953
Cl       8.1009687     10.9147320     16.3720980
Cl       2.8137633     10.9147320     16.3720980
Cl       5.4573660     13.5583347     16.3720980
Cl       5.4573660     19.1858613     16.3720980
Cl       0.0000000     16.3720980     19.0157007
Cl       0.0000000     16.3720980     13.7284953
Cl       2.6436027     16.3720980     16.3720980
Cl       8.2711293     16.3720980     16.3720980
Cl       0.0000000     19.0157007     16.3720980
Cl       0.0000000     13.7284953     16.3720980
Cs       2.7286830     13.6434150     24.5581470
Cs       8.1860490     19.1007810     30.0155130
Cs       8.1860490     13.6434150     24.5581470
Cs       2.7286830     19.1007810     30.0155130
Cs       8.1860490     19.1007810     24.5581470
Cs       2.7286830     13.6434150     30.0155130
Cs       2.7286830     19.1007810     24.5581470
Cs       8.1860490     13.6434150     30.0155130
Na       0.0000000     10.9147320     27.2868300
Na       5.4573660     10.9147320     21.8294640
Na       0.0000000     16.3720980     21.8294640
Na       5.4573660     16.3720980     27.2868300
Dy       0.0000000     10.9147320     21.8294640
Dy       5.4573660     16.3720980     21.8294640
Dy       5.4573660     10.9147320     27.2868300
Dy       0.0000000     16.3720980     27.2868300
Cl       0.0000000     10.9147320     24.4730667
Cl       0.0000000     10.9147320     30.1005933
Cl       2.6436027     10.9147320     21.8294640
Cl       8.2711293     10.9147320     21.8294640
Cl       0.0000000     13.5583347     21.8294640
Cl       0.0000000     19.1858613     21.8294640
Cl       5.4573660     16.3720980     24.4730667
Cl       5.4573660     16.3720980     30.1005933
Cl       8.1009687     16.3720980     21.8294640
Cl       2.8137633     16.3720980     21.8294640
Cl       5.4573660     19.0157007     21.8294640
Cl       5.4573660     13.7284953     21.8294640
Cl       5.4573660     10.9147320     29.9304327
Cl       5.4573660     10.9147320     24.6432273
Cl       8.1009687     10.9147320     27.2868300
Cl       2.8137633     10.9147320     27.2868300
Cl       5.4573660     13.5583347     27.2868300
Cl       5.4573660     19.1858613     27.2868300
Cl       0.0000000     16.3720980     29.9304327
Cl       0.0000000     16.3720980     24.6432273
Cl       2.6436027     16.3720980     27.2868300
Cl       8.2711293     16.3720980     27.2868300
Cl       0.0000000     19.0157007     27.2868300
Cl       0.0000000     13.7284953     27.2868300
Cs       2.7286830     24.5581470      2.7286830
Cs       8.1860490     30.0155130      8.1860490
Cs       8.1860490     24.5581470      2.7286830
Cs       2.7286830     30.0155130      8.1860490
Cs       8.1860490     30.0155130      2.7286830
Cs       2.7286830     24.5581470      8.1860490
Cs       2.7286830     30.0155130      2.7286830
Cs       8.1860490     24.5581470      8.1860490
Na       0.0000000     21.8294640      5.4573660
Na       5.4573660     21.8294640      0.0000000
Na       0.0000000     27.2868300      0.0000000
Na       5.4573660     27.2868300      5.4573660
Dy       0.0000000     21.8294640      0.0000000
Dy       5.4573660     27.2868300      0.0000000
Dy       5.4573660     21.8294640      5.4573660
Dy       0.0000000     27.2868300      5.4573660
Cl       0.0000000     21.8294640      2.6436027
Cl       0.0000000     21.8294640      8.2711293
Cl       2.6436027     21.8294640      0.0000000
Cl       8.2711293     21.8294640      0.0000000
Cl       0.0000000     24.4730667      0.0000000
Cl       0.0000000     30.1005933      0.0000000
Cl       5.4573660     27.2868300      2.6436027
Cl       5.4573660     27.2868300      8.2711293
Cl       8.1009687     27.2868300      0.0000000
Cl       2.8137633     27.2868300      0.0000000
Cl       5.4573660     29.9304327      0.0000000
Cl       5.4573660     24.6432273      0.0000000
Cl       5.4573660     21.8294640      8.1009687
Cl       5.4573660     21.8294640      2.8137633
Cl       8.1009687     21.8294640      5.4573660
Cl       2.8137633     21.8294640      5.4573660
Cl       5.4573660     24.4730667      5.4573660
Cl       5.4573660     30.1005933      5.4573660
Cl       0.0000000     27.2868300      8.1009687
Cl       0.0000000     27.2868300      2.8137633
Cl       2.6436027     27.2868300      5.4573660
Cl       8.2711293     27.2868300      5.4573660
Cl       0.0000000     29.9304327      5.4573660
Cl       0.0000000     24.6432273      5.4573660
Cs       2.7286830     24.5581470     13.6434150
Cs       8.1860490     30.0155130     19.1007810
Cs       8.1860490     24.5581470     13.6434150
Cs       2.7286830     30.0155130     19.1007810
Cs       8.1860490     30.0155130     13.6434150
Cs       2.7286830     24.5581470     19.1007810
Cs       2.7286830     30.0155130     13.6434150
Cs       8.1860490     24.5581470     19.1007810
Na       0.0000000     21.8294640     16.3720980
Na       5.4573660     21.8294640     10.9147320
Na       0.0000000     27.2868300     10.9147320
Na       5.4573660     27.2868300     16.3720980
Dy       0.0000000     21.8294640     10.9147320
Dy       5.4573660     27.2868300     10.9147320
Dy       5.4573660     21.8294640     16.3720980
Dy       0.0000000     27.2868300     16.3720980
Cl       0.0000000     21.8294640     13.5583347
Cl       0.0000000     21.8294640     19.1858613
Cl       2.6436027     21.8294640     10.9147320
Cl       8.2711293     21.8294640     10.9147320
Cl       0.0000000     24.4730667     10.9147320
Cl       0.0000000     30.1005933     10.9147320
Cl       5.4573660     27.2868300     13.5583347
Cl       5.4573660     27.2868300     19.1858613
Cl       8.1009687     27.2868300     10.9147320
Cl       2.8137633     27.2868300     10.9147320
Cl       5.4573660     29.9304327     10.9147320
Cl       5.4573660     24.6432273     10.9147320
Cl       5.4573660     21.8294640     19.0157007
Cl       5.4573660     21.8294640     13.7284953
Cl       8.1009687     21.8294640     16.3720980
Cl       2.8137633     21.8294640     16.3720980
Cl       5.4573660     24.4730667     16.3720980
Cl       5.4573660     30.1005933     16.3720980
Cl       0.0000000     27.2868300     19.0157007
Cl       0.0000000     27.2868300     13.7284953
Cl       2.6436027     27.2868300     16.3720980
Cl       8.2711293     27.2868300     16.3720980
Cl       0.0000000     29.9304327     16.3720980
Cl       0.0000000     24.6432273     16.3720980
Cs       2.7286830     24.5581470     24.5581470
Cs       8.1860490     30.0155130     30.0155130
Cs       8.1860490     24.5581470     24.5581470
Cs       2.7286830     30.0155130     30.0155130
Cs       8.1860490     30.0155130     24.5581470
Cs       2.7286830     24.5581470     30.0155130
Cs       2.7286830     30.0155130     24.5581470
Cs       8.1860490     24.5581470     30.0155130
Na       0.0000000     21.8294640     27.2868300
Na       5.4573660     21.8294640     21.8294640
Na       0.0000000     27.2868300     21.8294640
Na       5.4573660     27.2868300     27.2868300
Dy       0.0000000     21.8294640     21.8294640
Dy       5.4573660     27.2868300     21.8294640
Dy       5.4573660     21.8294640     27.2868300
Dy       0.0000000     27.2868300     27.2868300
Cl       0.0000000     21.8294640     24.4730667
Cl       0.0000000     21.8294640     30.1005933
Cl       2.6436027     21.8294640     21.8294640
Cl       8.2711293     21.8294640     21.8294640
Cl       0.0000000     24.4730667     21.8294640
Cl       0.0000000     30.1005933     21.8294640
Cl       5.4573660     27.2868300     24.4730667
Cl       5.4573660     27.2868300     30.1005933
Cl       8.1009687     27.2868300     21.8294640
Cl       2.8137633     27.2868300     21.8294640
Cl       5.4573660     29.9304327     21.8294640
Cl       5.4573660     24.6432273     21.8294640
Cl       5.4573660     21.8294640     29.9304327
Cl       5.4573660     21.8294640     24.6432273
Cl       8.1009687     21.8294640     27.2868300
Cl       2.8137633     21.8294640     27.2868300
Cl       5.4573660     24.4730667     27.2868300
Cl       5.4573660     30.1005933     27.2868300
Cl       0.0000000     27.2868300     29.9304327
Cl       0.0000000     27.2868300     24.6432273
Cl       2.6436027     27.2868300     27.2868300
Cl       8.2711293     27.2868300     27.2868300
Cl       0.0000000     29.9304327     27.2868300
Cl       0.0000000     24.6432273     27.2868300
Cs      13.6434150      2.7286830      2.7286830
Cs      19.1007810      8.1860490      8.1860490
Cs      19.1007810      2.7286830      2.7286830
Cs      13.6434150      8.1860490      8.1860490
Cs      19.1007810      8.1860490      2.7286830
Cs      13.6434150      2.7286830      8.1860490
Cs      13.6434150      8.1860490      2.7286830
Cs      19.1007810      2.7286830      8.1860490
Na      10.9147320      0.0000000      5.4573660
Na      16.3720980      0.0000000      0.0000000
Na      10.9147320      5.4573660      0.0000000
Na      16.3720980      5.4573660      5.4573660
Dy      10.9147320      0.0000000      0.0000000
Dy      16.3720980      5.4573660      0.0000000
Dy      16.3720980      0.0000000      5.4573660
Dy      10.9147320      5.4573660      5.4573660
Cl      10.9147320      0.0000000      2.6436027
Cl      10.9147320      0.0000000      8.2711293
Cl      13.5583347      0.0000000      0.0000000
Cl      19.1858613      0.0000000      0.0000000
Cl      10.9147320      2.6436027      0.0000000
Cl      10.9147320      8.2711293      0.0000000
Cl      16.3720980      5.4573660      2.6436027
Cl      16.3720980      5.4573660      8.2711293
Cl      19.0157007      5.4573660      0.0000000
Cl      13.7284953      5.4573660      0.0000000
Cl      16.3720980      8.1009687      0.0000000
Cl      16.3720980      2.8137633      0.0000000
Cl      16.3720980      0.0000000      8.1009687
Cl      16.3720980      0.0000000      2.8137633
Cl      19.0157007      0.0000000      5.4573660
Cl      13.7284953      0.0000000      5.4573660
Cl      16.3720980      2.6436027      5.4573660
Cl      16.3720980      8.2711293      5.4573660
Cl      10.9147320      5.4573660      8.1009687
Cl      10.9147320      5.4573660      2.8137633
Cl      13.5583347      5.4573660      5.4573660
Cl      19.1858613      5.4573660      5.4573660
Cl      10.9147320      8.1009687      5.4573660
Cl      10.9147320      2.8137633      5.4573660
Cs      13.6434150      2.7286830     13.6434150
Cs      19.1007810      8.1860490     19.1007810
Cs      19.1007810      2.7286830     13.6434150
Cs      13.6434150      8.1860490     19.1007810
Cs      19.1007810      8.1860490     13.6434150
Cs      13.6434150      2.7286830     19.1007810
Cs      13.6434150      8.1860490     13.6434150
Cs      19.1007810      2.7286830     19.1007810
Na      10.9147320      0.0000000     16.3720980
Na      16.3720980      0.0000000     10.9147320
Na      10.9147320      5.4573660     10.9147320
Na      16.3720980      5.4573660     16.3720980
Dy      10.9147320      0.0000000     10.9147320
Dy      16.3720980      5.4573660     10.9147320
Dy      16.3720980      0.0000000     16.3720980
Dy      10.9147320      5.4573660     16.3720980
Cl      10.9147320      0.0000000     13.5583347
Cl      10.9147320      0.0000000     19.1858613
Cl      13.5583347      0.0000000     10.9147320
Cl      19.1858613      0.0000000     10.9147320
Cl      10.9147320      2.6436027     10.9147320
Cl      10.9147320      8.2711293     10.9147320
Cl      16.3720980      5.4573660     13.5583347
Cl      16.3720980      5.4573660     19.1858613
Cl      19.0157007      5.4573660     10.9147320
Cl      13.7284953      5.4573660     10.9147320
Cl      16.3720980      8.1009687     10.9147320
Cl      16.3720980      2.8137633     10.9147320
Cl      16.3720980      0.0000000     19.0157007
Cl      16.3720980      0.0000000     13.7284953
Cl      19.0157007      0.0000000     16.3720980
Cl      13.7284953      0.0000000     16.3720980
Cl      16.3720980      2.6436027     16.3720980
Cl      16.3720980      8.2711293     16.3720980
Cl      10.9147320      5.4573660     19.0157007
Cl      10.9147320      5.4573660     13.7284953
Cl      13.5583347      5.4573660     16.3720980
Cl      19.1858613      5.4573660     16.3720980
Cl      10.9147320      8.1009687     16.3720980
Cl      10.9147320      2.8137633     16.3720980
Cs      13.6434150      2.7286830     24.5581470
Cs      19.1007810      8.1860490     30.0155130
Cs      19.1007810      2.7286830     24.5581470
Cs      13.6434150      8.1860490     30.0155130
Cs      19.1007810      8.1860490     24.5581470
Cs      13.6434150      2.7286830     30.0155130
Cs      13.6434150      8.1860490     24.5581470
Cs      19.1007810      2.7286830     30.0155130
Na      10.9147320      0.0000000     27.2868300
Na      16.3720980      0.0000000     21.8294640
Na      10.9147320      5.4573660     21.8294640
Na      16.3720980      5.4573660     27.2868300
Dy      10.9147320      0.0000000     21.8294640
Dy      16.3720980      5.4573660     21.8294640
Dy      16.3720980      0.0000000     27.2868300
Dy      10.9147320      5.4573660     27.2868300
Cl      10.9147320      0.0000000     24.4730667
Cl      10.9147320      0.0000000     30.1005933
Cl      13.5583347      0.0000000     21.8294640
Cl      19.1858613      0.0000000     21.8294640
Cl      10.9147320      2.6436027     21.8294640
Cl      10.9147320      8.2711293     21.8294640
Cl      16.3720980      5.4573660     24.4730667
Cl      16.3720980      5.4573660     30.1005933
Cl      19.0157007      5.4573660     21.8294640
Cl      13.7284953      5.4573660     21.8294640
Cl      16.3720980      8.1009687     21.8294640
Cl      16.3720980      2.8137633     21.8294640
Cl      16.3720980      0.0000000     29.9304327
Cl      16.3720980      0.0000000     24.6432273
Cl      19.0157007      0.0000000     27.2868300
Cl      13.7284953      0.0000000     27.2868300
Cl      16.3720980      2.6436027     27.2868300
Cl      16.3720980      8.2711293     27.2868300
Cl      10.9147320      5.4573660     29.9304327
Cl      10.9147320      5.4573660     24.6432273
Cl      13.5583347      5.4573660     27.2868300
Cl      19.1858613      5.4573660     27.2868300
Cl      10.9147320      8.1009687     27.2868300
Cl      10.9147320      2.8137633     27.2868300
Cs      13.6434150     13.6434150      2.7286830
Cs      19.1007810     19.1007810      8.1860490
Cs      19.1007810     13.6434150      2.7286830
Cs      13.6434150     19.1007810      8.1860490
Cs      19.1007810     19.1007810      2.7286830
Cs      13.6434150     13.6434150      8.1860490
Cs      13.6434150     19.1007810      2.7286830
Cs      19.1007810     13.6434150      8.1860490
Na      10.9147320     10.9147320      5.4573660
Na      16.3720980     10.9147320      0.0000000
Na      10.9147320     16.3720980      0.0000000
Na      16.3720980     16.3720980      5.4573660
Dy      10.9147320     10.9147320      0.0000000
Dy      16.3720980     16.3720980      0.0000000
Dy      16.3720980     10.9147320      5.4573660
Dy      10.9147320     16.3720980      5.4573660
Cl      10.9147320     10.9147320      2.6436027
Cl      10.9147320     10.9147320      8.2711293
Cl      13.5583347     10.9147320      0.0000000
Cl      19.1858613     10.9147320      0.0000000
Cl      10.9147320     13.5583347      0.0000000
Cl      10.9147320     19.1858613      0.0000000
Cl      16.3720980     16.3720980      2.6436027
Cl      16.3720980     16.3720980      8.2711293
Cl      19.0157007     16.3720980      0.0000000
Cl      13.7284953     16.3720980      0.0000000
Cl      16.3720980     19.0157007      0.0000000
Cl      16.3720980     13.7284953      0.0000000
Cl      16.3720980     10.9147320      8.1009687
Cl      16.3720980     10.9147320      2.8137633
Cl      19.0157007     10.9147320      5.4573660
Cl      13.7284953     10.9147320      5.4573660
Cl      16.3720980     13.5583347      5.4573660
Cl      16.3720980     19.1858613      5.4573660
Cl      10.9147320     16.3720980      8.1009687
Cl      10.9147320     16.3720980      2.8137633
Cl      13.5583347     16.3720980      5.4573660
Cl      19.1858613     16.3720980      5.4573660
Cl      10.9147320     19.0157007      5.4573660
Cl      10.9147320     13.7284953      5.4573660
Cs      13.6434150     13.6434150     13.6434150
Cs      19.1007810     19.1007810     19.1007810
Cs      19.1007810     13.6434150     13.6434150
Cs      13.6434150     19.1007810     19.1007810
Cs      19.1007810     19.1007810     13.6434150
Cs      13.6434150     13.6434150     19.1007810
Cs      13.6434150     19.1007810     13.6434150
Cs      19.1007810     13.6434150     19.1007810
Na      10.9147320     10.9147320     16.3720980
Na      16.3720980     10.9147320     10.9147320
Na      10.9147320     16.3720980     10.9147320
Na      16.3720980     16.3720980     16.3720980
Dy      10.9147320     10.9147320     10.9147320
Dy      16.3720980     16.3720980     10.9147320
Dy      16.3720980     10.9147320     16.3720980
Dy      10.9147320     16.3720980     16.3720980
Cl      10.9147320     10.9147320     13.5583347
Cl      10.9147320     10.9147320     19.1858613
Cl      13.5583347     10.9147320     10.9147320
Cl      19.1858613     10.9147320     10.9147320
Cl      10.9147320     13.5583347     10.9147320
Cl      10.9147320     19.1858613     10.9147320
Cl      16.3720980     16.3720980     13.5583347
Cl      16.3720980     16.3720980     19.1858613
Cl      19.0157007     16.3720980     10.9147320
Cl      13.7284953     16.3720980     10.9147320
Cl      16.3720980     19.0157007     10.9147320
Cl      16.3720980     13.7284953     10.9147320
Cl      16.3720980     10.9147320     19.0157007
Cl      16.3720980     10.9147320     13.7284953
Cl      19.0157007     10.9147320     16.3720980
Cl      13.7284953     10.9147320     16.3720980
Cl      16.3720980     13.5583347     16.3720980
Cl      16.3720980     19.1858613     16.3720980
Cl      10.9147320     16.3720980     19.0157007
Cl      10.9147320     16.3720980     13.7284953
Cl      13.5583347     16.3720980     16.3720980
Cl      19.1858613     16.3720980     16.3720980
Cl      10.9147320     19.0157007     16.3720980
Cl      10.9147320     13.7284953     16.3720980
Cs      13.6434150     13.6434150     24.5581470
Cs      19.1007810     19.1007810     30.0155130
Cs      19.1007810     13.6434150     24.5581470
Cs      13.6434150     19.1007810     30.0155130
Cs      19.1007810     19.1007810     24.5581470
Cs      13.6434150     13.6434150     30.0155130
Cs      13.6434150     19.1007810     24.5581470
Cs      19.1007810     13.6434150     30.0155130
Na      10.9147320     10.9147320     27.2868300
Na      16.3720980     10.9147320     21.8294640
Na      10.9147320     16.3720980     21.8294640
Na      16.3720980     16.3720980     27.2868300
Dy      10.9147320     10.9147320     21.8294640
Dy      16.3720980     16.3720980     21.8294640
Dy      16.3720980     10.9147320     27.2868300
Dy      10.9147320     16.3720980     27.2868300
Cl      10.9147320     10.9147320     24.4730667
Cl      10.9147320     10.9147320     30.1005933
Cl      13.5583347     10.9147320     21.8294640
Cl      19.1858613     10.9147320     21.8294640
Cl      10.9147320     13.5583347     21.8294640
Cl      10.9147320     19.1858613     21.8294640
Cl      16.3720980     16.3720980     24.4730667
Cl      16.3720980     16.3720980     30.1005933
Cl      19.0157007     16.3720980     21.8294640
Cl      13.7284953     16.3720980     21.8294640
Cl      16.3720980     19.0157007     21.8294640
Cl      16.3720980     13.7284953     21.8294640
Cl      16.3720980     10.9147320     29.9304327
Cl      16.3720980     10.9147320     24.6432273
Cl      19.0157007     10.9147320     27.2868300
Cl      13.7284953     10.9147320     27.2868300
Cl      16.3720980     13.5583347     27.2868300
Cl      16.3720980     19.1858613     27.2868300
Cl      10.9147320     16.3720980     29.9304327
Cl      10.9147320     16.3720980     24.6432273
Cl      13.5583347     16.3720980     27.2868300
Cl      19.1858613     16.3720980     27.2868300
Cl      10.9147320     19.0157007     27.2868300
Cl      10.9147320     13.7284953     27.2868300
Cs      13.6434150     24.5581470      2.7286830
Cs      19.1007810     30.0155130      8.1860490
Cs      19.1007810     24.5581470      2.7286830
Cs      13.6434150     30.0155130      8.1860490
Cs      19.1007810     30.0155130      2.7286830
Cs      13.6434150     24.5581470      8.1860490
Cs      13.6434150     30.0155130      2.7286830
Cs      19.1007810     24.5581470      8.1860490
Na      10.9147320     21.8294640      5.4573660
Na      16.3720980     21.8294640      0.0000000
Na      10.9147320     27.2868300      0.0000000
Na      16.3720980     27.2868300      5.4573660
Dy      10.9147320     21.8294640      0.0000000
Dy      16.3720980     27.2868300      0.0000000
Dy      16.3720980     21.8294640      5.4573660
Dy      10.9147320     27.2868300      5.4573660
Cl      10.9147320     21.8294640      2.6436027
Cl      10.9147320     21.8294640      8.2711293
Cl      13.5583347     21.8294640      0.0000000
Cl      19.1858613     21.8294640      0.0000000
Cl      10.9147320     24.4730667      0.0000000
Cl      10.9147320     30.1005933      0.0000000
Cl      16.3720980     27.2868300      2.6436027
Cl      16.3720980     27.2868300      8.2711293
Cl      19.0157007     27.2868300      0.0000000
Cl      13.7284953     27.2868300      0.0000000
Cl      16.3720980     29.9304327      0.0000000
Cl      16.3720980     24.6432273      0.0000000
Cl      16.3720980     21.8294640      8.1009687
Cl      16.3720980     21.8294640      2.8137633
Cl      19.0157007     21.8294640      5.4573660
Cl      13.7284953     21.8294640      5.4573660
Cl      16.3720980     24.4730667      5.4573660
Cl      16.3720980     30.1005933      5.4573660
Cl      10.9147320     27.2868300      8.1009687
Cl      10.9147320     27.2868300      2.8137633
Cl      13.5583347     27.2868300      5.4573660
Cl      19.1858613     27.2868300      5.4573660
Cl      10.9147320     29.9304327      5.4573660
Cl      10.9147320     24.6432273      5.4573660
Cs      13.6434150     24.5581470     13.6434150
Cs      19.1007810     30.0155130     19.1007810
Cs      19.1007810     24.5581470     13.6434150
Cs      13.6434150     30.0155130     19.1007810
Cs      19.1007810     30.0155130     13.6434150
Cs      13.6434150     24.5581470     19.1007810
Cs      13.6434150     30.0155130     13.6434150
Cs      19.1007810     24.5581470     19.1007810
Na      10.9147320     21.8294640     16.3720980
Na      16.3720980     21.8294640     10.9147320
Na      10.9147320     27.2868300     10.9147320
Na      16.3720980     27.2868300     16.3720980
Dy      10.9147320     21.8294640     10.9147320
Dy      16.3720980     27.2868300     10.9147320
Dy      16.3720980     21.8294640     16.3720980
Dy      10.9147320     27.2868300     16.3720980
Cl      10.9147320     21.8294640     13.5583347
Cl      10.9147320     21.8294640     19.1858613
Cl      13.5583347     21.8294640     10.9147320
Cl      19.1858613     21.8294640     10.9147320
Cl      10.9147320     24.4730667     10.9147320
Cl      10.9147320     30.1005933     10.9147320
Cl      16.3720980     27.2868300     13.5583347
Cl      16.3720980     27.2868300     19.1858613
Cl      19.0157007     27.2868300     10.9147320
Cl      13.7284953     27.2868300     10.9147320
Cl      16.3720980     29.9304327     10.9147320
Cl      16.3720980     24.6432273     10.9147320
Cl      16.3720980     21.8294640     19.0157007
Cl      16.3720980     21.8294640     13.7284953
Cl      19.0157007     21.8294640     16.3720980
Cl      13.7284953     21.8294640     16.3720980
Cl      16.3720980     24.4730667     16.3720980
Cl      16.3720980     30.1005933     16.3720980
Cl      10.9147320     27.2868300     19.0157007
Cl      10.9147320     27.2868300     13.7284953
Cl      13.5583347     27.2868300     16.3720980
Cl      19.1858613     27.2868300     16.3720980
Cl      10.9147320     29.9304327     16.3720980
Cl      10.9147320     24.6432273     16.3720980
Cs      13.6434150     24.5581470     24.5581470
Cs      19.1007810     30.0155130     30.0155130
Cs      19.1007810     24.5581470     24.5581470
Cs      13.6434150     30.0155130     30.0155130
Cs      19.1007810     30.0155130     24.5581470
Cs      13.6434150     24.5581470     30.0155130
Cs      13.6434150     30.0155130     24.5581470
Cs      19.1007810     24.5581470     30.0155130
Na      10.9147320     21.8294640     27.2868300
Na      16.3720980     21.8294640     21.8294640
Na      10.9147320     27.2868300     21.8294640
Na      16.3720980     27.2868300     27.2868300
Dy      10.9147320     21.8294640     21.8294640
Dy      16.3720980     27.2868300     21.8294640
Dy      16.3720980     21.8294640     27.2868300
Dy      10.9147320     27.2868300     27.2868300
Cl      10.9147320     21.8294640     24.4730667
Cl      10.9147320     21.8294640     30.1005933
Cl      13.5583347     21.8294640     21.8294640
Cl      19.1858613     21.8294640     21.8294640
Cl      10.9147320     24.4730667     21.8294640
Cl      10.9147320     30.1005933     21.8294640
Cl      16.3720980     27.2868300     24.4730667
Cl      16.3720980     27.2868300     30.1005933
Cl      19.0157007     27.2868300     21.8294640
Cl      13.7284953     27.2868300     21.8294640
Cl      16.3720980     29.9304327     21.8294640
Cl      16.3720980     24.6432273     21.8294640
Cl      16.3720980     21.8294640     29.9304327
Cl      16.3720980     21.8294640     24.6432273
Cl      19.0157007     21.8294640     27.2868300
Cl      13.7284953     21.8294640     27.2868300
Cl      16.3720980     24.4730667     27.2868300
Cl      16.3720980     30.1005933     27.2868300
Cl      10.9147320     27.2868300     29.9304327
Cl      10.9147320     27.2868300     24.6432273
Cl      13.5583347     27.2868300     27.2868300
Cl      19.1858613     27.2868300     27.2868300
Cl      10.9147320     29.9304327     27.2868300
Cl      10.9147320     24.6432273     27.2868300
Cs      24.5581470      2.7286830      2.7286830
Cs      30.0155130      8.1860490      8.1860490
Cs      30.0155130      2.7286830      2.7286830
Cs      24.5581470      8.1860490      8.1860490
Cs      30.0155130      8.1860490      2.7286830
Cs      24.5581470      2.7286830      8.1860490
Cs      24.5581470      8.1860490      2.7286830
Cs      30.0155130      2.7286830      8.1860490
Na      21.8294640      0.0000000      5.4573660
Na      27.2868300      0.0000000      0.0000000
Na      21.8294640      5.4573660      0.0000000
Na      27.2868300      5.4573660      5.4573660
Dy      21.8294640      0.0000000      0.0000000
Dy      27.2868300      5.4573660      0.0000000
Dy      27.2868300      0.0000000      5.4573660
Dy      21.8294640      5.4573660      5.4573660
Cl      21.8294640      0.0000000      2.6436027
Cl      21.8294640      0.0000000      8.2711293
Cl      24.4730667      0.0000000      0.0000000
Cl      30.1005933      0.0000000      0.0000000
Cl      21.8294640      2.6436027      0.0000000
Cl      21.8294640      8.2711293      0.0000000
Cl      27.2868300      5.4573660      2.6436027
Cl      27.2868300      5.4573660      8.2711293
Cl      29.9304327      5.4573660      0.0000000
Cl      24.6432273      5.4573660      0.0000000
Cl      27.2868300      8.1009687      0.0000000
Cl      27.2868300      2.8137633      0.0000000
Cl      27.2868300      0.0000000      8.1009687
Cl      27.2868300      0.0000000      2.8137633
Cl      29.9304327      0.0000000      5.4573660
Cl      24.6432273      0.0000000      5.4573660
Cl      27.2868300      2.6436027      5.4573660
Cl      27.2868300      8.2711293      5.4573660
Cl      21.8294640      5.4573660      8.1009687
Cl      21.8294640      5.4573660      2.8137633
Cl      24.4730667      5.4573660      5.4573660
Cl      30.1005933      5.4573660      5.4573660
Cl      21.8294640      8.1009687      5.4573660
Cl      21.8294640      2.8137633      5.4573660
Cs      24.5581470      2.7286830     13.6434150
Cs      30.0155130      8.1860490     19.1007810
Cs      30.0155130      2.7286830     13.6434150
Cs      24.5581470      8.1860490     19.1007810
Cs      30.0155130      8.1860490     13.6434150
Cs      24.5581470      2.7286830     19.1007810
Cs      24.5581470      8.1860490     13.6434150
Cs      30.0155130      2.7286830     19.1007810
Na      21.8294640      0.0000000     16.3720980
Na      27.2868300      0.0000000     10.9147320
Na      21.8294640      5.4573660     10.9147320
Na      27.2868300      5.4573660     16.3720980
Dy      21.8294640      0.0000000     10.9147320
Dy      27.2868300      5.4573660     10.9147320
Dy      27.2868300      0.0000000     16.3720980
Dy      21.8294640      5.4573660     16.3720980
Cl      21.8294640      0.0000000     13.5583347
Cl      21.8294640      0.0000000     19.1858613
Cl      24.4730667      0.0000000     10.9147320
Cl      30.1005933      0.0000000     10.9147320
Cl      21.8294640      2.6436027     10.9147320
Cl      21.8294640      8.2711293     10.9147320
Cl      27.2868300      5.4573660     13.5583347
Cl      27.2868300      5.4573660     19.1858613
Cl      29.9304327      5.4573660     10.9147320
Cl      24.6432273      5.4573660     10.9147320
Cl      27.2868300      8.1009687     10.9147320
Cl      27.2868300      2.8137633     10.9147320
Cl      27.2868300      0.0000000     19.0157007
Cl      27.2868300      0.0000000     13.7284953
Cl      29.9304327      0.0000000     16.3720980
Cl      24.6432273      0.0000000     16.3720980
Cl      27.2868300      2.6436027     16.3720980
Cl      27.2868300      8.2711293     16.3720980
Cl      21.8294640      5.4573660     19.0157007
Cl      21.8294640      5.4573660     13.7284953
Cl      24.4730667      5.4573660     16.3720980
Cl      30.1005933      5.4573660     16.3720980
Cl      21.8294640      8.1009687     16.3720980
Cl      21.8294640      2.8137633     16.3720980
Cs      24.5581470      2.7286830     24.5581470
Cs      30.0155130      8.1860490     30.0155130
Cs      30.0155130      2.7286830     24.5581470
Cs      24.5581470      8.1860490     30.0155130
Cs      30.0155130      8.1860490     24.5581470
Cs      24.5581470      2.7286830     30.0155130
Cs      24.5581470      8.1860490     24.5581470
Cs      30.0155130      2.7286830     30.0155130
Na      21.8294640      0.0000000     27.2868300
Na      27.2868300      0.0000000     21.8294640
Na      21.8294640      5.4573660     21.8294640
Na      27.2868300      5.4573660     27.2868300
Dy      21.8294640      0.0000000     21.8294640
Dy      27.2868300      5.4573660     21.8294640
Dy      27.2868300      0.0000000     27.2868300
Dy      21.8294640      5.4573660     27.2868300
Cl      21.8294640      0.0000000     24.4730667
Cl      21.8294640      0.0000000     30.1005933
Cl      24.4730667      0.0000000     21.8294640
Cl      30.1005933      0.0000000     21.8294640
Cl      21.8294640      2.6436027     21.8294640
Cl      21.8294640      8.2711293     21.8294640
Cl      27.2868300      5.4573660     24.4730667
Cl      27.2868300      5.4573660     30.1005933
Cl      29.9304327      5.4573660     21.8294640
Cl      24.6432273      5.4573660     21.8294640
Cl      27.2868300      8.1009687     21.8294640
Cl      27.2868300      2.8137633     21.8294640
Cl      27.2868300      0.0000000     29.9304327
Cl      27.2868300      0.0000000     24.6432273
Cl      29.9304327      0.0000000     27.2868300
Cl      24.6432273      0.0000000     27.2868300
Cl      27.2868300      2.6436027     27.2868300
Cl      27.2868300      8.2711293     27.2868300
Cl      21.8294640      5.4573660     29.9304327
Cl      21.8294640      5.4573660     24.6432273
Cl      24.4730667      5.4573660     27.2868300
Cl      30.1005933      5.4573660     27.2868300
Cl      21.8294640      8.1009687     27.2868300
Cl      21.8294640      2.8137633     27.2868300
Cs      24.5581470     13.6434150      2.7286830
Cs      30.0155130     19.1007810      8.1860490
Cs      30.0155130     13.6434150      2.7286830
Cs      24.5581470     19.1007810      8.1860490
Cs      30.0155130     19.1007810      2.7286830
Cs      24.5581470     13.6434150      8.1860490
Cs      24.5581470     19.1007810      2.7286830
Cs      30.0155130     13.6434150      8.1860490
Na      21.8294640     10.9147320      5.4573660
Na      27.2868300     10.9147320      0.0000000
Na      21.8294640     16.3720980      0.0000000
Na      27.2868300     16.3720980      5.4573660
Dy      21.8294640     10.9147320      0.0000000
Dy      27.2868300     16.3720980      0.0000000
Dy      27.2868300     10.9147320      5.4573660
Dy      21.8294640     16.3720980      5.4573660
Cl      21.8294640     10.9147320      2.6436027
Cl      21.8294640     10.9147320      8.2711293
Cl      24.4730667     10.9147320      0.0000000
Cl      30.1005933     10.9147320      0.0000000
Cl      21.8294640     13.5583347      0.0000000
Cl      21.8294640     19.1858613      0.0000000
Cl      27.2868300     16.3720980      2.6436027
Cl      27.2868300     16.3720980      8.2711293
Cl      29.9304327     16.3720980      0.0000000
Cl      24.6432273     16.3720980      0.0000000
Cl      27.2868300     19.0157007      0.0000000
Cl      27.2868300     13.7284953      0.0000000
Cl      27.2868300     10.9147320      8.1009687
Cl      27.2868300     10.9147320      2.8137633
Cl      29.9304327     10.9147320      5.4573660
Cl      24.6432273     10.9147320      5.4573660
Cl      27.2868300     13.5583347      5.4573660
Cl      27.2868300     19.1858613      5.4573660
Cl      21.8294640     16.3720980      8.1009687
Cl      21.8294640     16.3720980      2.8137633
Cl      24.4730667     16.3720980      5.4573660
Cl      30.1005933     16.3720980      5.4573660
Cl      21.8294640     19.0157007      5.4573660
Cl      21.8294640     13.7284953      5.4573660
Cs      24.5581470     13.6434150     13.6434150
Cs      30.0155130     19.1007810     19.1007810
Cs      30.0155130     13.6434150     13.6434150
Cs      24.5581470     19.1007810     19.1007810
Cs      30.0155130     19.1007810     13.6434150
Cs      24.5581470     13.6434150     19.1007810
Cs      24.5581470     19.1007810     13.6434150
Cs      30.0155130     13.6434150     19.1007810
Na      21.8294640     10.9147320     16.3720980
Na      27.2868300     10.9147320     10.9147320
Na      21.8294640     16.3720980     10.9147320
Na      27.2868300     16.3720980     16.3720980
Dy      21.8294640     10.9147320     10.9147320
Dy      27.2868300     16.3720980     10.9147320
Dy      27.2868300     10.9147320     16.3720980
Dy      21.8294640     16.3720980     16.3720980
Cl      21.8294640     10.9147320     13.5583347
Cl      21.8294640     10.9147320     19.1858613
Cl      24.4730667     10.9147320     10.9147320
Cl      30.1005933     10.9147320     10.9147320
Cl      21.8294640     13.5583347     10.9147320
Cl      21.8294640     19.1858613     10.9147320
Cl      27.2868300     16.3720980     13.5583347
Cl      27.2868300     16.3720980     19.1858613
Cl      29.9304327     16.3720980     10.9147320
Cl      24.6432273     16.3720980     10.9147320
Cl      27.2868300     19.0157007     10.9147320
Cl      27.2868300     13.7284953     10.9147320
Cl      27.2868300     10.9147320     19.0157007
Cl      27.2868300     10.9147320     13.7284953
Cl      29.9304327     10.9147320     16.3720980
Cl      24.6432273     10.9147320     16.3720980
Cl      27.2868300     13.5583347     16.3720980
Cl      27.2868300     19.1858613     16.3720980
Cl      21.8294640     16.3720980     19.0157007
Cl      21.8294640     16.3720980     13.7284953
Cl      24.4730667     16.3720980     16.3720980
Cl      30.1005933     16.3720980     16.3720980
Cl      21.8294640     19.0157007     16.3720980
Cl      21.8294640     13.7284953     16.3720980
Cs      24.5581470     13.6434150     24.5581470
Cs      30.0155130     19.1007810     30.0155130
Cs      30.0155130     13.6434150     24.5581470
Cs      24.5581470     19.1007810     30.0155130
Cs      30.0155130     19.1007810     24.5581470
Cs      24.5581470     13.6434150     30.0155130
Cs      24.5581470     19.1007810     24.5581470
Cs      30.0155130     13.6434150     30.0155130
Na      21.8294640     10.9147320     27.2868300
Na      27.2868300     10.9147320     21.8294640
Na      21.8294640     16.3720980     21.8294640
Na      27.2868300     16.3720980     27.2868300
Dy      21.8294640     10.9147320     21.8294640
Dy      27.2868300     16.3720980     21.8294640
Dy      27.2868300     10.9147320     27.2868300
Dy      21.8294640     16.3720980     27.2868300
Cl      21.8294640     10.9147320     24.4730667
Cl      21.8294640     10.9147320     30.1005933
Cl      24.4730667     10.9147320     21.8294640
Cl      30.1005933     10.9147320     21.8294640
Cl      21.8294640     13.5583347     21.8294640
Cl      21.8294640     19.1858613     21.8294640
Cl      27.2868300     16.3720980     24.4730667
Cl      27.2868300     16.3720980     30.1005933
Cl      29.9304327     16.3720980     21.8294640
Cl      24.6432273     16.3720980     21.8294640
Cl      27.2868300     19.0157007     21.8294640
Cl      27.2868300     13.7284953     21.8294640
Cl      27.2868300     10.9147320     29.9304327
Cl      27.2868300     10.9147320     24.6432273
Cl      29.9304327     10.9147320     27.2868300
Cl      24.6432273     10.9147320     27.2868300
Cl      27.2868300     13.5583347     27.2868300
Cl      27.2868300     19.1858613     27.2868300
Cl      21.8294640     16.3720980     29.9304327
Cl      21.8294640     16.3720980     24.6432273
Cl      24.4730667     16.3720980     27.2868300
Cl      30.1005933     16.3720980     27.2868300
Cl      21.8294640     19.0157007     27.2868300
Cl      21.8294640     13.7284953     27.2868300
Cs      24.5581470     24.5581470      2.7286830
Cs      30.0155130     30.0155130      8.1860490
Cs      30.0155130     24.5581470      2.7286830
Cs      24.5581470     30.0155130      8.1860490
Cs      30.0155130     30.0155130      2.7286830
Cs      24.5581470     24.5581470      8.1860490
Cs      24.5581470     30.0155130      2.7286830
Cs      30.0155130     24.5581470      8.1860490
Na      21.8294640     21.8294640      5.4573660
Na      27.2868300     21.8294640      0.0000000
Na      21.8294640     27.2868300      0.0000000
Na      27.2868300     27.2868300      5.4573660
Dy      21.8294640     21.8294640      0.0000000
Dy      27.2868300     27.2868300      0.0000000
Dy      27.2868300     21.8294640      5.4573660
Dy      21.8294640     27.2868300      5.4573660
Cl      21.8294640     21.8294640      2.6436027
Cl      21.8294640     21.8294640      8.2711293
Cl      24.4730667     21.8294640      0.0000000
Cl      30.1005933     21.8294640      0.0000000
Cl      21.8294640     24.4730667      0.0000000
Cl      21.8294640     30.1005933      0.0000000
Cl      27.2868300     27.2868300      2.6436027
Cl      27.2868300     27.2868300      8.2711293
Cl      29.9304327     27.2868300      0.0000000
Cl      24.6432273     27.2868300      0.0000000
Cl      27.2868300     29.9304327      0.0000000
Cl      27.2868300     24.6432273      0.0000000
Cl      27.2868300     21.8294640      8.1009687
Cl      27.2868300     21.8294640      2.8137633
Cl      29.9304327     21.8294640      5.4573660
Cl      24.6432273     21.8294640      5.4573660
Cl      27.2868300     24.4730667      5.4573660
Cl      27.2868300     30.1005933      5.4573660
Cl      21.8294640     27.2868300      8.1009687
Cl      21.8294640     27.2868300      2.8137633
Cl      24.4730667     27.2868300      5.4573660
Cl      30.1005933     27.2868300      5.4573660
Cl      21.8294640     29.9304327      5.4573660
Cl      21.8294640     24.6432273      5.4573660
Cs      24.5581470     24.5581470     13.6434150
Cs      30.0155130     30.0155130     19.1007810
Cs      30.0155130     24.5581470     13.6434150
Cs      24.5581470     30.0155130     19.1007810
Cs      30.0155130     30.0155130     13.6434150
Cs      24.5581470     24.5581470     19.1007810
Cs      24.5581470     30.0155130     13.6434150
Cs      30.0155130     24.5581470     19.1007810
Na      21.8294640     21.8294640     16.3720980
Na      27.2868300     21.8294640     10.9147320
Na      21.8294640     27.2868300     10.9147320
Na      27.2868300     27.2868300     16.3720980
Dy      21.8294640     21.8294640     10.9147320
Dy      27.2868300     27.2868300     10.9147320
Dy      27.2868300     21.8294640     16.3720980
Dy      21.8294640     27.2868300     16.3720980
Cl      21.8294640     21.8294640     13.5583347
Cl      21.8294640     21.8294640     19.1858613
Cl      24.4730667     21.8294640     10.9147320
Cl      30.1005933     21.8294640     10.9147320
Cl      21.8294640     24.4730667     10.9147320
Cl      21.8294640     30.1005933     10.9147320
Cl      27.2868300     27.2868300     13.5583347
Cl      27.2868300     27.2868300     19.1858613
Cl      29.9304327     27.2868300     10.9147320
Cl      24.6432273     27.2868300     10.9147320
Cl      27.2868300     29.9304327     10.9147320
Cl      27.2868300     24.6432273     10.9147320
Cl      27.2868300     21.8294640     19.0157007
Cl      27.2868300     21.8294640     13.7284953
Cl      29.9304327     21.8294640     16.3720980
Cl      24.6432273     21.8294640     16.3720980
Cl      27.2868300     24.4730667     16.3720980
Cl      27.2868300     30.1005933     16.3720980
Cl      21.8294640     27.2868300     19.0157007
Cl      21.8294640     27.2868300     13.7284953
Cl      24.4730667     27.2868300     16.3720980
Cl      30.1005933     27.2868300     16.3720980
Cl      21.8294640     29.9304327     16.3720980
Cl      21.8294640     24.6432273     16.3720980
Cs      24.5581470     24.5581470     24.5581470
Cs      30.0155130     30.0155130     30.0155130
Cs      30.0155130     24.5581470     24.5581470
Cs      24.5581470     30.0155130     30.0155130
Cs      30.0155130     30.0155130     24.5581470
Cs      24.5581470     24.5581470     30.0155130
Cs      24.5581470     30.0155130     24.5581470
Cs      30.0155130     24.5581470     30.0155130
Na      21.8294640     21.8294640     27.2868300
Na      27.2868300     21.8294640     21.8294640
Na      21.8294640     27.2868300     21.8294640
Na      27.2868300     27.2868300     27.2868300
Dy      21.8294640     21.8294640     21.8294640
Dy      27.2868300     27.2868300     21.8294640
Dy      27.2868300     21.8294640     27.2868300
Dy      21.8294640     27.2868300     27.2868300
Cl      21.8294640     21.8294640     24.4730667
Cl      21.8294640     21.8294640     30.1005933
Cl      24.4730667     21.8294640     21.8294640
Cl      30.1005933     21.8294640     21.8294640
Cl      21.8294640     24.4730667     21.8294640
Cl      21.8294640     30.1005933     21.8294640
Cl      27.2868300     27.2868300     24.4730667
Cl      27.2868300     27.2868300     30.1005933
Cl      29.9304327     27.2868300     21.8294640
Cl      24.6432273     27.2868300     21.8294640
Cl      27.2868300     29.9304327     21.8294640
Cl      27.2868300     24.6432273     21.8294640
Cl      27.2868300     21.8294640     29.9304327
Cl      27.2868300     21.8294640     24.6432273
Cl      29.9304327     21.8294640     27.2868300
Cl      24.6432273     21.8294640     27.2868300
Cl      27.2868300     24.4730667     27.2868300
Cl      27.2868300     30.1005933     27.2868300
Cl      21.8294640     27.2868300     29.9304327
Cl      21.8294640     27.2868300     24.6432273
Cl      24.4730667     27.2868300     27.2868300
Cl      30.1005933     27.2868300     27.2868300
Cl      21.8294640     29.9304327     27.2868300
Cl      21.8294640     24.6432273     27.2868300
